# Supplementary material for: McComedy: A user-friendly tool for next-generation individual-based modeling of microbial consumer-resource systems
Source: PLoS Comput Biol. 2022 Jan 24;18(1):e1009777. doi: 10.1371/journal.pcbi.1009777 (PMC8830788; doi:10.1371/journal.pcbi.1009777)
Supplement: S1 Scripts — (ZIP) [file pcbi.1009777.s004.zip]

Archive with 6 entries (6 files):
- R-scripts/association_and_ratio_functions.R
- R-scripts/association_ratio_var_C.R
- R-scripts/association_ratio_var_R.R
- R-scripts/demixing_var_C.R
- R-scripts/demixing_var_D.R
- R-scripts/heterozygosity_functions.R
