# Supplementary material for: McComedy: A user-friendly tool for next-generation individual-based modeling of microbial consumer-resource systems
Source: PLoS Comput Biol. 2022 Jan 24;18(1):e1009777. doi: 10.1371/journal.pcbi.1009777 (PMC8830788; doi:10.1371/journal.pcbi.1009777)
Supplement: S1 Scripts — (ZIP) [file pcbi.1009777.s004.zip › R-scripts/association_and_ratio_functions.R]

# Script to calculate ratio and associaten between Y1 and Y3 according to Momeni et al. 2013 eLIFE for analysis of data generated with McComedy.
# This script works only with data files generated with McComedy!

#calculates ratio between Y1 and Y3. D1 and D3 are treated as Y1 and Y3, respectively.
ratioY1Y3 <- function(data){
  data$genotype[data$genotype == "D1"] <- "Y1"
  data$genotype[data$genotype == "D2"] <- "Y2"
  data$genotype[data$genotype == "D3"] <- "Y3"
  dat.1 <- aggregate(list(BM = data$biomass), list(time = data$time, GT = data$genotype), sum)
  dat.2 <- aggregate(list(ratio = 1:nrow(dat.1)),list(time = dat.1$time),function(x){
    tmp <- dat.1[x,]
    if(sum(tmp$GT == "Y1")==0 | sum(tmp$GT == "Y3")==0) return(NA)
    return(tmp$BM[tmp$GT == "Y1"]/tmp$BM[tmp$GT == "Y3"])
  })
  return(dat.2)
}

# identifies how many Y2 are within range of all other microbes
filter.dist <- function(data, range){
  res <- data.frame(GT = data$genotype, Y2 = NA)
  for(i in 1 : nrow(data)) {
    res$Y2[i] <- sum(sqrt((data$X_pos[i] - data$X_pos[data$genotype == "Y2"])^2 +
                            (data$Y_pos[i] - data$Y_pos[data$genotype == "Y2"])^2 +
                            (data$Z_pos[i] - data$Z_pos[data$genotype == "Y2"])^2) < range)
  }
  return(res)
}

# calculates association index
association <- function(data, range){
  data$genotype[data$genotype == "D1"] <- "Y1"
  data$genotype[data$genotype == "D2"] <- "Y2"
  data$genotype[data$genotype == "D3"] <- "Y3"
  dat.1 <- aggregate(list(A = 1:nrow(data)), list(time = data$time), function(x) {
    tmp <- data[x,]
    NN <- filter.dist(tmp, range)
    NN2 <- NN[-which(NN[,1] == "Y1" & NN[,2] == 0 | 
           NN[,1] == "Y3" & NN[,2] == 0),]
    meanNN <- aggregate(list(Y2 = NN2[,2]),list(GT = NN2[,1]),mean)
    return(meanNN[meanNN$GT == "Y1","Y2"]/meanNN[meanNN$GT == "Y3","Y2"])
  })
  return(dat.1)
}
