# Supplementary material for: McComedy: A user-friendly tool for next-generation individual-based modeling of microbial consumer-resource systems
Source: PLoS Comput Biol. 2022 Jan 24;18(1):e1009777. doi: 10.1371/journal.pcbi.1009777 (PMC8830788; doi:10.1371/journal.pcbi.1009777)
Supplement: S1 Scripts — (ZIP) [file pcbi.1009777.s004.zip › R-scripts/association_ratio_var_C.R]

source("association_and_ratio_functions.R")

# helper function to identify time points close to generation times
find.gen.times <- function(gens, time, fold) {
  return(sapply(2^gens,function(x){
    time[which.min(abs(x-fold))]
  }))
}

# set directory with data
setwd("McComedy_Momeni_var_C")

# constants for loop below about extent of data
MAX_FOLDER <- 1 
MAX_REP <- 9
MAX_GEN <- 6

# initialize data frame for results
dat.aggr <- data.frame(scenario = c(), rep = c(), gen = c(), A = c(), R = c())

# iterate over directories and replicates and analyze data
for(i in 0:MAX_FOLDER) { # directories
  for(j in 0:MAX_REP){ # replicates
    print(paste("folder",i,"replicate",j)) # this is only to track the progress
    data.raw <- read.delim(paste0(i,"/result_microbes_rep_",j,".txt"))
    # sum of biomass as approximation for abundance
    data.sum <- aggregate(list(BM = data.raw$biomass),list(time = data.raw$time), sum)
    data.sum$fold <- data.sum$BM/data.sum$BM[1]
    # keep only data at generation time to speed up calculations
    data.gen <- data.raw[data.raw$time %in% find.gen.times(0:MAX_GEN,data.sum$time,data.sum$fold),]
    # get scenario
    if(i == 0) scenario <- "mLA"
    else scenario <- "pLA"
    # labels and calculations
    dat.aggr <- rbind(dat.aggr,data.frame(
      scenario = scenario,
      rep = j,
      gen = 1:length(unique(data.gen$time)),
      gen_time = unique(data.gen$time),
      A = association(data.gen,1.5)[,"A"],
      R = ratioY1Y3(data.gen)[,"ratio"]
    ))
  }
}

# aggregate final data for plots
dat.final <- aggregate(list(mean.A = dat.aggr$A, mean.R = dat.aggr$R),list(scenario=dat.aggr$scenario,gen=dat.aggr$gen),mean)
dat.final$sd.A <- aggregate(list(A = dat.aggr$A),list(scenario=dat.aggr$scenario,gen=dat.aggr$gen),sd)[,c('A')]
dat.final$sd.R <- aggregate(list(R = dat.aggr$R),list(scenario=dat.aggr$scenario,gen=dat.aggr$gen),sd)[,c('R')]
dat.final$mean.gen.time <- aggregate(list(t = dat.aggr$gen_time),list(scenario=dat.aggr$scenario,gen=dat.aggr$gen),mean)[,c('t')]
dat.final$sd.gen.time <- aggregate(list(t = dat.aggr$gen_time),list(scenario=dat.aggr$scenario,gen=dat.aggr$gen),sd)[,c('t')]

library(ggplot2)

# association
ggplot(data = dat.final, mapping = aes(x = gen-1, y = mean.A, ymin = mean.A - sd.A, ymax = mean.A + sd.A, color = scenario, shape = scenario)) +
  geom_hline(yintercept = 1, linetype = "dashed") +
  geom_pointrange(size = 1) +
  ylim(0.5,2.5) +
  ylab("A") +
  xlab("Generation") +
  scale_color_manual(values = c("darkmagenta","gray30"), labels = c("- LA", "+ LA")) +
  scale_shape_manual(values = c(16,2), labels = c("- LA", "+ LA")) +
  theme_bw(base_size = 16, base_rect_size = 2, base_family = "AvantGarde") +
  theme(panel.grid = element_line(NA))

# ratio
ggplot(data = dat.final, mapping = aes(x = gen-1, y = mean.R, ymin = mean.R - sd.R, ymax = mean.R + sd.R, color = scenario, shape = scenario)) +
  geom_hline(yintercept = 1, linetype = "dashed") +
  geom_pointrange(size = 1) +
  ylim(0,12.5) +
  ylab("R") +
  xlab("Generation") +
  scale_color_manual(values = c("darkmagenta","gray30"), labels = c("Comp", "Co&Ch")) +
  scale_shape_manual(values = c(16,2), labels = c("Comp", "Co&Ch")) +
  theme_bw(base_size = 16, base_rect_size = 2, base_family = "AvantGarde") +
  theme(panel.grid = element_line(NA))
