# Supplementary material for: McComedy: A user-friendly tool for next-generation individual-based modeling of microbial consumer-resource systems
Source: PLoS Comput Biol. 2022 Jan 24;18(1):e1009777. doi: 10.1371/journal.pcbi.1009777 (PMC8830788; doi:10.1371/journal.pcbi.1009777)
Supplement: S1 Scripts — (ZIP) [file pcbi.1009777.s004.zip › R-scripts/demixing_var_D.R]

source("heterozygosity_functions.R")

# helper function loads McComedy data and calculates heterozygosity
analyze.data <- function(path, maxtime, var, rep, inner.rad){
data.raw <- read.delim(path, T)
data <- data.raw[data.raw$time == maxtime,]
res <- heterozygosity(data, inner.rad, "M1", 2, 5)
res$d <- res$d - inner.rad
res$var <- var
res$rep <- rep
return(res)
}

# helper function to approximate derivative of heterozygosity function
dH_dx <- function(data){
  dhdx <- tail(data$h,-1)-head(data$h,-1)
  return(data.frame(list(dH_dx = dhdx, x = head(data$d,-1))))
}

# helper function to approximate demixing distance based on the derivative
demix.dist <- function(range, data){
  df <- data[range,]
  dhdx <- dH_dx(df)
  return(dhdx$x[min(which(dhdx$dH_dx == min(dhdx$dH_dx)))])
}

# set directory with data
setwd("McComedy_Mitri_var_D")

# prepare data structure
res <- NA

# iterate over directories and replicates and analyze data
for(i in 0:4) { # adjust to number of folders in directory!!!
  for(j in 0:4) { # 5 replicates
    print(paste0("i: ",i," j: ",j)) # this is only to track the progress
    # 140400 s is the time after which the first simulation stopped
    df <- analyze.data(paste0(i,"/result_microbes_rep_",j,".txt"),140400, 2*(i+1),j, 10)
    if(is.na(res)) res <- df
    else res <- rbind(res,df)
  }
}

library("ggplot2")

# heterozygosity
ggplot(data=res, aes(x = d, y = h, col = as.factor(var), fill = as.factor(rep))) +
  geom_line(size = 0.7) +
  xlab("Distance from inoculum x (�m)") +
  ylab("Heterozygosity H") +
  scale_color_brewer(palette = "Spectral", direction = -1) +
  theme(legend.position="none", panel.grid.major = element_blank(), panel.grid.minor = element_blank(),
        panel.background = element_blank(), axis.line = element_line(colour = "black"), axis.text.x = element_text(size = 14), axis.text.y = element_text(size = 14),
        axis.title = element_text(size = 14))

# calculate demixing distances
demix.dists <- aggregate(list(dist = 1:nrow(res)),list(init.c = res$var, rep = res$rep),function(x)demix.dist(x,res))
# initial resource concentrations in xLB
demix.dists$init.c <- c(60,130,200,270,340)
# demixing distance
ggplot(demix.dists, aes(x = init.c, y = dist, col = as.factor(init.c))) +
  geom_point(size = 4) +
  xlab("Diffusion constant") +
  ylab("Demix dist (�m)") +
  theme_minimal(base_size = 15) +
  scale_color_brewer(palette = "Spectral", direction = -1) +
  scale_x_continuous(breaks = c(60,200,340)) +
  scale_y_continuous(breaks = c(0, 5,10,15)) +
  theme(legend.position="none", panel.grid.major = element_blank(), panel.grid.minor = element_blank(),
        panel.background = element_blank(), axis.line = element_line(colour = "black"), axis.text.x = element_text(size = 14), axis.text.y = element_text(size = 14))
