# Supplementary material for: McComedy: A user-friendly tool for next-generation individual-based modeling of microbial consumer-resource systems
Source: PLoS Comput Biol. 2022 Jan 24;18(1):e1009777. doi: 10.1371/journal.pcbi.1009777 (PMC8830788; doi:10.1371/journal.pcbi.1009777)
Supplement: S1 Scripts — (ZIP) [file pcbi.1009777.s004.zip › R-scripts/heterozygosity_functions.R]

# Script to calculate heterozygisty based on Mitri et al. (2015) ISMEJ for analysis of data generated with McComedy.
# This script works only with data files generated with McComedy!

# equidistant points between two circles at a given angle
sample.points <- function(angle, inner.rad, outer.rad, interval, center.x, center.y){
  d <- seq(inner.rad,outer.rad,interval)
  x <- sin(angle) * d + center.x
  y <- cos(angle) * d + center.y
  return(data.frame(x,y,d))
}

# helper function to identify microbes in a given box
find.cells.at <- function(data, x, y, boxsize){
  halfbox <- boxsize/2
  return(data[data$X_pos > x - halfbox & data$X_pos < x + halfbox & 
                data$Y_pos > y - halfbox & data$Y_pos < y + halfbox,])
}

# calculates heterozygosity based on a single line of points
single.heterozygosity <- function(data, sample.points, focal.gt, boxsize) {
  h <- mapply(function(x,y){
    df <- find.cells.at(data,x,y,boxsize)
    abund.gt <- sum(df$genotype == focal.gt)/nrow(df)
    return(2*abund.gt*(1-abund.gt))
  }, sample.points$x, sample.points$y)
  return(data.frame(list(h=h,d=sample.points$d)))
}

# calculates heterozygisity based on a single McComedy result file
heterozygosity <- function(data, inner.rad, focal.gt, interval = 5, boxsize = 5) {
  outer.rad <- 0.85 * min(max(data$X_pos)-min(data$X_pos),max(data$Y_pos)-min(data$Y_pos))/2
  center.x <- 125
  center.y <- 125
  angles <- seq(from = 0, to = 2 * pi - (2 * pi)/22,(2 * pi)/22)
  h.list <- lapply(angles, function(angle)single.heterozygosity(data,sample.points(angle,inner.rad, outer.rad,interval,center.x, center.y),focal.gt, boxsize))
  return(Reduce('+',h.list)/length(h.list))
}
