# Supplementary material for: McComedy: A user-friendly tool for next-generation individual-based modeling of microbial consumer-resource systems
Source: PLoS Comput Biol. 2022 Jan 24;18(1):e1009777. doi: 10.1371/journal.pcbi.1009777 (PMC8830788; doi:10.1371/journal.pcbi.1009777)
Supplement: S2 Scripts — (ZIP) [file pcbi.1009777.s005.zip]

Archive with 2 entries (2 files):
- read_mccomedy_data_functions.R
- read_mccomedy_example.R
