# Supplementary material for: McComedy: A user-friendly tool for next-generation individual-based modeling of microbial consumer-resource systems
Source: PLoS Comput Biol. 2022 Jan 24;18(1):e1009777. doi: 10.1371/journal.pcbi.1009777 (PMC8830788; doi:10.1371/journal.pcbi.1009777)
Supplement: S2 Scripts — (ZIP) [file pcbi.1009777.s005.zip › read_mccomedy_data_functions.R]

#############################################################
### Functions to read McComedy data from result directory ###
#############################################################

read.mccomedy.full <- function(path){
  
  # set path
  setwd(path)
  
  # create empty data frame
  tmp.df <- data.frame()
  
  # iterate over all subdirectories
  for(str in list.dirs(full.names = F, recursive = F)) {
    
    # print which directory is visited
    print(paste("reading folder:",str))
    
    # read the data within subdirectory and bind to data frame
    tmp.df <- rbind(tmp.df, read.mccomedy.dir(str))
  }
  
  # return complete data frame
  return(tmp.df)
  
}

read.mccomedy.dir <- function(path){
  
  # read settings file
  settings <- read.delim(paste0(path, "/Settings.txt"), header = F)
  
  # extract number of replicates
  options(warn = -1)
  n <- as.numeric(settings[settings[,1] == "replicates",2])
  options(warn = 0)
  
  # create empty data framne
  tmp.df <- data.frame()
  
  # iterate over each replicate
  for(i in 0 : (n-1)){
    
    # read all data files and bind to data frame
    tmp.df <- rbind(tmp.df, read.mccomedy.single(path,i))
    
  }
  
  # return complete data frame
  return(tmp.df)
  
}

read.mccomedy.single <- function(path, index){
  
  # read data at index
  tmp.df <- read.delim(paste0(paste0(paste0(path, "/result_microbes_rep_"), index), ".txt"))

  # return data frame
  return(tmp.df)
  
}

aggregate.biomass <- function(data) {
  return(aggregate(list(biomass=data$biomass), data[,c(1,2,8:ncol(data))], sum))
}
