# Supplementary material for: McComedy: A user-friendly tool for next-generation individual-based modeling of microbial consumer-resource systems
Source: PLoS Comput Biol. 2022 Jan 24;18(1):e1009777. doi: 10.1371/journal.pcbi.1009777 (PMC8830788; doi:10.1371/journal.pcbi.1009777)
Supplement: S2 Scripts — (ZIP) [file pcbi.1009777.s005.zip › read_mccomedy_example.R]

# specify path to the r script 'read_mccomedy_data_functions.R'
# use slash '/' (not backslash) to seperate directories
source('C:/path/to/read_mccomedy_data_functions.R')

# now specify the path to the result directory created by McComedy
# use slash '/' (not backslash) to seperate directories
PATH <- 'C:/path/to/result/directory'

# read the data (depending on how much data you have this can take some minutes)
raw.data <- read.mccomedy.full(PATH)

# sum up the biomass of each genotype in each time step in each simulation
aggr.data <- aggregate.biomass(raw.data)

# specify the path to which to write the data
setwd('C:/path/to/destination')

# write the raw data to a .csv file. You can open it with other software (e.g. Excel)
# Careful: this might result in a huge data file
# If your system uses commas for decimal numbers (e.g. 3,14159), replace 'write.csv' by 'write.csv2'
write.csv(raw.data, 'McComedy_raw_data.csv',quote = F,row.names = F)

# write the aggregated data to a .csv file. You can open it with other software (e.g. Excel)
# If your system uses commas for decimal numbers (e.g. 3,14159), replace 'write.csv' by 'write.csv2'
write.csv(aggr.data, 'McComedy_aggregated_data.csv',quote = F,row.names = F)
